# Supplementary material for: Pregnancy‐induced transfer of pathogen‐specific T cells from mother to fetus in mice
Source: EMBO Rep. 2023 Aug 23;24(10):e56829. doi: 10.15252/embr.202356829 (PMC10561172; doi:10.15252/embr.202356829)
Supplement: Supplementary file 2 — Source Data for Expanded View [file EMBR-24-e56829-s003.zip]

Archive with 2 entries (1 files):
- Figure EV3/3a/
- Figure EV3/3a/body weight.xlsx
