# Supplementary material for: Pregnancy‐induced transfer of pathogen‐specific T cells from mother to fetus in mice
Source: EMBO Rep. 2023 Aug 23;24(10):e56829. doi: 10.15252/embr.202356829 (PMC10561172; doi:10.15252/embr.202356829)
Supplement: Supplementary file 2 — Source Data for Expanded View [file EMBR-24-e56829-s003.zip › Figure EV3/3a/body weight.xlsx]

## Sheet: Tabelle1
Figure EV3a
		neonatal body weight in mg							neonatal body weight in mg							neonatal body weight in mg							neonatal body weight in mg
		day 7	day 9	day 12	day 14				day 7	day 9	day 12	day 14				day 7	day 9	day 12	day 14				day 7	day 9	day 12	day 14
infection mother no	Sample 1_1	4367	5341	6728	7245		infection mother yes	Sample 2_1	3878	4562	5402	5855		infection mother no	Sample 3_1	4172	5000	6302	6865		infection mother yes	Sample 4_1	3773	4395	5594	6141
infection neonate no	Sample 1_2	4156	5247	6590	7221		infection neonate no	Sample 2_2	3534	4544	5779	5929		infection neonate yes	Sample 3_2	4242	5132	5958	7010		infection neonate yes	Sample 4_2	3810	4493	5592	6105
	Sample 1_3	4466	5070	6553	7196			Sample 2_3	3628	4629	5347	6233			Sample 3_3	4104	5244	6323	6996			Sample 4_3	3913	4625	5311	6160
	Sample 1_4	4329	5542	6597	7131			Sample 2_4	3820	4698	5645	6096			Sample 3_4	4200	5111	6212	6954			Sample 4_4	3918	4799	5395	6140
	Sample 1_5	4532	5180	6684	7348			Sample 2_5	3536	4321	5894	5930			Sample 3_5	4206	5105	6190	6933			Sample 4_5	3646	4693	5508	6329
	Sample 1_6	4394	5260	6693	7357			Sample 2_6	3604	4408	5457	6439			Sample 3_6	4196	5116	6374	7066			Sample 4_6	3823	4394	5492	6312
	Sample 1_7	4314	5212	6853	7294			Sample 2_7	3902	4373	5425	6360			Sample 3_7	3848	4731	6115	6788			Sample 4_7	3719	4583	5694	6180
	Sample 1_8	4239	5194	6595	7351			Sample 2_8	3698	4400	5319	6137			Sample 3_8	4140	4983	5828	6608			Sample 4_8	3820	4509	5481	6070
	Sample 1_9	4048	4889	6199	6869			Sample 2_9	3795	4420	5675	6230			Sample 3_9	4258	4763	5576	5970			Sample 4_9	4000	4819	5806	6424
	Sample 1_10	4007	4839	6065	6889			Sample 2_10	3641	4619	5566	6381			Sample 3_10	4981	4872	5596	6045			Sample 4_10	4412	5322	6839	7438
	Sample 1_11	3998	4828	6247	6790			Sample 2_11	4090	4902	6533	6832			Sample 3_11	3963	4755	5471	6314			Sample 4_11	4755	5070	6303	7032
	Sample 1_12	3955	4921	6251	6871			Sample 2_12	3959	4893	6341	6809			Sample 3_12	4054	4935	5825	6204			Sample 4_12	4800	5655	6919	7328
	Sample 1_13	4072	4724	6054	6717			Sample 2_13	4255	4722	6562	6591			Sample 3_13	3740	4756	5290	6141			Sample 4_13	4708	5557	6968	7292
	Sample 1_14	4201	4801	6178	6994			Sample 2_14	3932	4686	6190	6715			Sample 3_14	4153	4866	5719	6186			Sample 4_14	4551	5585	6693	7928
	Sample 1_15	3882	4894	6015	6848			Sample 2_15	3946	4717	6370	6705			Sample 3_15	3840	4641	5615	6224			Sample 4_15	4460	5489	6528	7533
	Sample 1_16	4081	4786	6134	6707			Sample 2_16	3988	4695	6203	6660			Sample 3_16	4068	4851	5661	6596			Sample 4_16	4592	6008	6825	7305
	Sample 1_17	3732	5167	6785	7865			Sample 2_17	4140	5288	6604	7174			Sample 3_17	4153	4691	5401	5825			Sample 4_17	3527	4425	5581	6435
	Sample 1_18	3842	5210	6984	8022			Sample 2_18	4750	5292	6411	7056			Sample 3_18	4054	4631	5683	6072			Sample 4_18	3854	4853	5799	6561
	Sample 1_19	3925	5377	7201	8181			Sample 2_19	4276	5530	6473	7845			Sample 3_19	3609	4640	5696	6066			Sample 4_19	3702	4737	5483	6959
	Sample 1_20	3732	5329	6785	8160			Sample 2_20	4234	5119	7281	7053			Sample 3_20	3583	4453	5324	6055			Sample 4_20	3740	4779	6142	6587
								Sample 2_21	4126	5936	6244	7205			Sample 3_21	3600	4769	5883	6626			Sample 4_21	3626	4715	5724	6555
								Sample 2_22	3813	5270	5777	6396			Sample 3_22	3511	4728	5775	6432			Sample 4_22	3577	4544	5755	6315
								Sample 2_23	4269	4903	6484	7131			Sample 3_23	3294	4306	5392	5988			Sample 4_23	3601	4529	5981	6222
								Sample 2_24	4259	5446	6513	7412			Sample 3_24	3622	4380	5104	5785			Sample 4_24	3477	4460	6083	6848
															Sample 3_25	3412	5047	5283	6857			Sample 4_25	4185	4771	5526	6489
															Sample 3_26	3314	4179	5481	6182			Sample 4_26	4285	5082	5797	7164
															Sample 3_27	3120	4406	6133	6070			Sample 4_27	4136	4627	6120	6005
															Sample 3_28	4218	4777	6159	6741			Sample 4_28	3934	5000	6471	6708
															Sample 3_29	4311	5127	6735	7167			Sample 4_29	4236	5181	6474	7125
															Sample 3_30	3815	5203	6375	6869			Sample 4_30	4117	4603	6022	6220
															Sample 3_31	3944	4969	6439	6881			Sample 4_31	3783	4833	6032	6249
															Sample 3_32	4045	4757	6184	7223			Sample 4_32	4180	4950	5607	6659
															Sample 3_33	4112	4886	6435	6530			Sample 4_33	3815	4550	5651	6564
															Sample 3_34	3896	4766	6098	6718			Sample 4_34	4007	5558	7278	8034
															Sample 3_35	3914	4992	6349	6876			Sample 4_35	4176	5768	6929	8104
															Sample 3_36	4260	4743	6796	6836			Sample 4_36	3534	5129	7692	8451
															Sample 3_37	3935	5280	6470	6649			Sample 4_37	3867	5442	7481	7599
															Sample 3_38	4349	5025	6383	6908			Sample 4_38	4613	5617	7624	7830
															Sample 3_39	4282	5045	6227	6947			Sample 4_39	4448	5507	7278	7835
															Sample 3_40	4062	5082	6075	6721			Sample 4_40	4640	5864	6982	7858
															Sample 3_41	4273	4802	6273	6907			Sample 4_41	4579	5958	7261	7867
															Sample 3_42	4351	5086	6443	7006			Sample 4_42	4815	5482	7552	7878
															Sample 3_43	4302	5119	6157	6725			Sample 4_43	4632	5809	7186	7962
															Sample 3_44	3848	5020	5791	6981
															Sample 3_45	4097	4799	6277	6311
															Sample 3_46	4268	4520	6236	6672
															Sample 3_47	3715	4901	6148	6818
															Sample 3_48	3842	4964	6445	6235
															Sample 3_49	4019	4781	5605	6305
															Sample 3_50	3741	5186	6335	6636
															Sample 3_51	3366	4600	6320	7119
															Sample 3_52	3777	4908	5928	6774
															Sample 3_53	3426	4788	6219	6758
															Sample 3_54	3811	4908	6066	6481
															Sample 3_55	3767	4600	6151	6658
