# Supplementary material for: Pregnancy‐induced transfer of pathogen‐specific T cells from mother to fetus in mice
Source: EMBO Rep. 2023 Aug 23;24(10):e56829. doi: 10.15252/embr.202356829 (PMC10561172; doi:10.15252/embr.202356829)
Supplement: Supplementary file 4 — Source Data for Figure 1 [file EMBR-24-e56829-s002.zip]

Archive with 26 entries (15 files):
- Figure 1/1b/
- Figure 1/1b/cell count.xlsx
- Figure 1/1c/
- Figure 1/1c/2020_12_2_Tmem787_001_2_1_Blood_004.fcs
- Figure 1/1c/2020_12_7_Tmem787_1_2_Blood_004.fcs
- Figure 1/1c/READ ME.txt
- Figure 1/1d/
- Figure 1/1d/cell count.xlsx
- Figure 1/1e/
- Figure 1/1e/cell count.xlsx
- Figure 1/1f/
- Figure 1/1f/cell count.xlsx
- Figure 1/1g/
- Figure 1/1g/cell count.xlsx
- Figure 1/1h/
- Figure 1/1h/2020_12_1_Tmem787_1_1_Blood_004.fcs
- Figure 1/1h/2020_12_7_Tmem787_2_2_Blood_016.fcs
- Figure 1/1h/READ ME.txt
- Figure 1/1i/
- Figure 1/1i/cell count.xlsx
- Figure 1/1j/
- Figure 1/1j/cell count.xlsx
- Figure 1/1k/
- Figure 1/1k/cell count.xlsx
- Figure 1/1l/
- Figure 1/1l/cell count.xlsx
