# Supplementary material for: Pregnancy‐induced transfer of pathogen‐specific T cells from mother to fetus in mice
Source: EMBO Rep. 2023 Aug 23;24(10):e56829. doi: 10.15252/embr.202356829 (PMC10561172; doi:10.15252/embr.202356829)
Supplement: Supplementary file 4 — Source Data for Figure 1 [file EMBR-24-e56829-s002.zip › Figure 1/1b/cell count.xlsx]

## Sheet: Tabelle1
Figure 1b
		Cells acquired	CD4+	CD8+
infection mother no	Sample 1_1	522000	281	104
	Sample 1_2	340238	219	125
	Sample 1_3	834000	256	102
	Sample 1_4	830000	600	196
	Sample 1_5	1000000	168	52
	Sample 1_6	1000000	145	95
	Sample 1_7	258533	160	74
infection mother yes	Sample 2_1	419000	1755	2205
	Sample 2_2	388550	208	319
	Sample 2_3	1000000	5111	8557
	Sample 2_4	650000	450	374
	Sample 2_5	1000000	1387	1139
	Sample 2_6	823000	653	402
	Sample 2_7	298927	935	689
	Sample 2_8	1000000	704	572
	Sample 2_9	1000000	1166	795
