# Supplementary material for: Pregnancy‐induced transfer of pathogen‐specific T cells from mother to fetus in mice
Source: EMBO Rep. 2023 Aug 23;24(10):e56829. doi: 10.15252/embr.202356829 (PMC10561172; doi:10.15252/embr.202356829)
Supplement: Supplementary file 4 — Source Data for Figure 1 [file EMBR-24-e56829-s002.zip › Figure 1/1d/cell count.xlsx]

## Sheet: Tabelle1
Figure 1d
		CD8+	CD8+ effector memory
infection mother no	Sample 1_1	1562	52
	Sample 1_2	19034	685
	Sample 1_3	4876	94
	Sample 1_4	1736	68
	Sample 1_5	443	7
	Sample 1_6	112	3
infection mother yes	Sample 2_1	5604	1823
	Sample 2_2	9863	2328
	Sample 2_3	11281	2609
	Sample 2_4	2516	268
	Sample 2_5	1229	156
	Sample 2_6	3940	431
	Sample 2_7	2508	434
	Sample 2_8	1439	315
	Sample 2_9	758	103
vv
