# Supplementary material for: Pregnancy‐induced transfer of pathogen‐specific T cells from mother to fetus in mice
Source: EMBO Rep. 2023 Aug 23;24(10):e56829. doi: 10.15252/embr.202356829 (PMC10561172; doi:10.15252/embr.202356829)
Supplement: Supplementary file 4 — Source Data for Figure 1 [file EMBR-24-e56829-s002.zip › Figure 1/1e/cell count.xlsx]

## Sheet: Tabelle1
Figure 1e
		CD8+	CD8+ effector memory
infection mother no	Sample 1_1	28260	492
	Sample 1_2	14535	245
	Sample 1_3	27266	163
	Sample 1_4	52685	793
	Sample 1_5	34514	967
	Sample 1_6	27626	1384
infection mother yes	Sample 2_1	74234	977
	Sample 2_2	44699	1010
	Sample 2_3	49644	173
	Sample 2_4	53517	742
	Sample 2_5	49115	625
	Sample 2_6	15787	149
	Sample 2_7	57806	822
	Sample 2_8	52716	2143
	Sample 2_9	28310	801
