# Supplementary material for: Pregnancy‐induced transfer of pathogen‐specific T cells from mother to fetus in mice
Source: EMBO Rep. 2023 Aug 23;24(10):e56829. doi: 10.15252/embr.202356829 (PMC10561172; doi:10.15252/embr.202356829)
Supplement: Supplementary file 4 — Source Data for Figure 1 [file EMBR-24-e56829-s002.zip › Figure 1/1f/cell count.xlsx]

## Sheet: Tabelle1
Figure 1f
		CD8+	CD8+ effector memory
infection mother no	Sample 1_1	47383	845
	Sample 1_2	36401	871
	Sample 1_3	48655	542
	Sample 1_4	41756	633
	Sample 1_5	25573	1024
	Sample 1_6	21092	586
	Sample 1_7	29017	859
	Sample 1_8	34843	1250
infection mother yes	Sample 2_1	17201	1299
	Sample 2_2	44045	5769
	Sample 2_3	19748	914
	Sample 2_4	44510	2179
	Sample 2_5	38640	2677
	Sample 2_6	28055	1138
	Sample 2_7	69273	2556
	Sample 2_8	46334	1220
