# Supplementary material for: Pregnancy‐induced transfer of pathogen‐specific T cells from mother to fetus in mice
Source: EMBO Rep. 2023 Aug 23;24(10):e56829. doi: 10.15252/embr.202356829 (PMC10561172; doi:10.15252/embr.202356829)
Supplement: Supplementary file 4 — Source Data for Figure 1 [file EMBR-24-e56829-s002.zip › Figure 1/1g/cell count.xlsx]

## Sheet: Tabelle1
Figure 1g
		CD8+	CD8+ effector memory
infection mother no	Sample 1_1	104	69
	Sample 1_2	125	103
	Sample 1_3	102	72
	Sample 1_4	196	131
	Sample 1_5	52	24
	Sample 1_6	95	40
	Sample 1_7	74	32
infection mother yes	Sample 2_1	2205	2141
	Sample 2_2	319	302
	Sample 2_3	8557	6954
	Sample 2_4	374	358
	Sample 2_5	1139	1086
	Sample 2_6	402	342
	Sample 2_7	689	588
	Sample 2_8	572	518
	Sample 2_9	795	425
