# Supplementary material for: Pregnancy‐induced transfer of pathogen‐specific T cells from mother to fetus in mice
Source: EMBO Rep. 2023 Aug 23;24(10):e56829. doi: 10.15252/embr.202356829 (PMC10561172; doi:10.15252/embr.202356829)
Supplement: Supplementary file 4 — Source Data for Figure 1 [file EMBR-24-e56829-s002.zip › Figure 1/1h/READ ME.txt]

2020_12_7_Tmem787_2_2_Blood_016 -> FCS-file for no infection mother
2020_12_1_Tmem787_1_1_Blood_004 -> FCS-file for infection mother
