# Supplementary material for: Pregnancy‐induced transfer of pathogen‐specific T cells from mother to fetus in mice
Source: EMBO Rep. 2023 Aug 23;24(10):e56829. doi: 10.15252/embr.202356829 (PMC10561172; doi:10.15252/embr.202356829)
Supplement: Supplementary file 4 — Source Data for Figure 1 [file EMBR-24-e56829-s002.zip › Figure 1/1i/cell count.xlsx]

## Sheet: Tabelle1
Figure 1i
		CD8+ effector memory	OVA tetramer+
infection mother no	Sample 1_1	52	1
	Sample 1_2	685	1
	Sample 1_3	94	0
	Sample 1_4	68	0
	Sample 1_5	7	0
	Sample 1_6	3	0
infection mother yes	Sample 2_1	1823	230
	Sample 2_2	2328	135
	Sample 2_3	2609	99
	Sample 2_4	268	20
	Sample 2_5	156	19
	Sample 2_6	431	17
	Sample 2_7	434	78
	Sample 2_8	315	44
	Sample 2_9	103	7
