# Supplementary material for: Pregnancy‐induced transfer of pathogen‐specific T cells from mother to fetus in mice
Source: EMBO Rep. 2023 Aug 23;24(10):e56829. doi: 10.15252/embr.202356829 (PMC10561172; doi:10.15252/embr.202356829)
Supplement: Supplementary file 4 — Source Data for Figure 1 [file EMBR-24-e56829-s002.zip › Figure 1/1j/cell count.xlsx]

## Sheet: Tabelle1
Figure 1j
		CD8+ effector memory	OVA tetramer+
infection mother no	Sample 1_1	492	18
	Sample 1_2	245	3
	Sample 1_3	163	1
	Sample 1_4	793	1
	Sample 1_5	967	3
	Sample 1_6	1384	7
infection mother yes	Sample 2_1	977	62
	Sample 2_2	1010	22
	Sample 2_3	173	4
	Sample 2_4	742	18
	Sample 2_5	625	27
	Sample 2_6	149	1
	Sample 2_7	822	31
	Sample 2_8	2143	57
	Sample 2_9	801	26
