# Supplementary material for: Pregnancy‐induced transfer of pathogen‐specific T cells from mother to fetus in mice
Source: EMBO Rep. 2023 Aug 23;24(10):e56829. doi: 10.15252/embr.202356829 (PMC10561172; doi:10.15252/embr.202356829)
Supplement: Supplementary file 4 — Source Data for Figure 1 [file EMBR-24-e56829-s002.zip › Figure 1/1k/cell count.xlsx]

## Sheet: Tabelle1
Figure 1k
		CD8+ effector memory	OVA tetramer+
infection mother no	Sample 1_1	845	7
	Sample 1_2	871	7
	Sample 1_3	542	1
	Sample 1_4	633	0
	Sample 1_5	1024	3
	Sample 1_6	586	1
	Sample 1_7	859	16
	Sample 1_8	1250	9
infection mother yes	Sample 2_1	1299	233
	Sample 2_2	5769	302
	Sample 2_3	914	19
	Sample 2_4	2179	125
	Sample 2_5	2677	263
	Sample 2_6	1138	45
	Sample 2_7	2556	188
	Sample 2_8	1220	63
