# Supplementary material for: Pregnancy‐induced transfer of pathogen‐specific T cells from mother to fetus in mice
Source: EMBO Rep. 2023 Aug 23;24(10):e56829. doi: 10.15252/embr.202356829 (PMC10561172; doi:10.15252/embr.202356829)
Supplement: Supplementary file 4 — Source Data for Figure 1 [file EMBR-24-e56829-s002.zip › Figure 1/1l/cell count.xlsx]

## Sheet: Tabelle1
Figure 1l
		CD8+ effector memory	OVA tetramer+
infection mother no	Sample 1_1	69	3
	Sample 1_2	103	1
	Sample 1_3	72	1
	Sample 1_4	131	1
	Sample 1_5	24	0
	Sample 1_6	40	0
	Sample 1_7	32	0
infection mother yes	Sample 2_1	2141	271
	Sample 2_2	302	11
	Sample 2_3	6954	360
	Sample 2_4	358	23
	Sample 2_5	1086	106
	Sample 2_6	342	26
	Sample 2_7	588	71
	Sample 2_8	518	67
	Sample 2_9	425	36
