# Supplementary material for: Pregnancy‐induced transfer of pathogen‐specific T cells from mother to fetus in mice
Source: EMBO Rep. 2023 Aug 23;24(10):e56829. doi: 10.15252/embr.202356829 (PMC10561172; doi:10.15252/embr.202356829)
Supplement: Supplementary file 5 — Source Data for Figure 2 [file EMBR-24-e56829-s005.zip]

Archive with 14 entries (7 files):
- Figure 2/2C/
- Figure 2/2C/cell count.xlsx
- Figure 2/2D/
- Figure 2/2D/cell count.xlsx
- Figure 2/2E/
- Figure 2/2E/cell count.xlsx
- Figure 2/2G/
- Figure 2/2G/cell count.xlsx
- Figure 2/2H/
- Figure 2/2H/cell count.xlsx
- Figure 2/2I/
- Figure 2/2I/cell count.xlsx
- Figure 2/2J/
- Figure 2/2J/Anti-Lm ELISA.xlsx
