# Supplementary material for: Pregnancy‐induced transfer of pathogen‐specific T cells from mother to fetus in mice
Source: EMBO Rep. 2023 Aug 23;24(10):e56829. doi: 10.15252/embr.202356829 (PMC10561172; doi:10.15252/embr.202356829)
Supplement: Supplementary file 5 — Source Data for Figure 2 [file EMBR-24-e56829-s005.zip › Figure 2/2C/cell count.xlsx]

## Sheet: Tabelle1
Figure 2c
		MMc	microchimeric CD3+ T cells
infection mother no	Sample 1_1	91	64
	Sample 1_2	48	30
	Sample 1_3	125	71
	Sample 1_4	85	62
	Sample 1_5	96	36
	Sample 1_6	57	23
	Sample 1_7	67	32
	Sample 1_8	58	48
	Sample 1_9	124	75
	Sample 1_10	38	32
	Sample 1_11	183	149
	Sample 1_12	47	15
	Sample 1_13	101	75
	Sample 1_14	84	48
infection mother yes	Sample 2_1	24	15
	Sample 2_2	98	59
	Sample 2_3	76	41
	Sample 2_4	77	54
	Sample 2_5	130	106
	Sample 2_6	37	15
	Sample 2_7	28	14
	Sample 2_8	58	39
	Sample 2_9	93	41
	Sample 2_10	32	20
	Sample 2_11	83	66
	Sample 2_12	128	77
	Sample 2_13	83	41
