# Supplementary material for: Pregnancy‐induced transfer of pathogen‐specific T cells from mother to fetus in mice
Source: EMBO Rep. 2023 Aug 23;24(10):e56829. doi: 10.15252/embr.202356829 (PMC10561172; doi:10.15252/embr.202356829)
Supplement: Supplementary file 5 — Source Data for Figure 2 [file EMBR-24-e56829-s005.zip › Figure 2/2D/cell count.xlsx]

## Sheet: Tabelle1
Figure 2d
		MMc	microchimeric CD3+ T cells
infection mother no	Sample 1_1	33	18
	Sample 1_2	92	20
	Sample 1_3	9	0
	Sample 1_4	99	24
	Sample 1_5	64	24
	Sample 1_6	57	18
	Sample 1_7	159	41
	Sample 1_8	125	31
	Sample 1_9	63	25
	Sample 1_10	154	82
	Sample 1_11	55	10
	Sample 1_12	72	19
	Sample 1_13	107	40
infection mother yes	Sample 2_1	20	5
	Sample 2_2	69	31
	Sample 2_3	87	16
	Sample 2_4	42	12
	Sample 2_5	70	22
	Sample 2_6	43	15
	Sample 2_7	143	67
	Sample 2_8	26	5
	Sample 2_9	124	48
	Sample 2_10	17	4
	Sample 2_11	80	18
	Sample 2_12	150	45
