# Supplementary material for: Pregnancy‐induced transfer of pathogen‐specific T cells from mother to fetus in mice
Source: EMBO Rep. 2023 Aug 23;24(10):e56829. doi: 10.15252/embr.202356829 (PMC10561172; doi:10.15252/embr.202356829)
Supplement: Supplementary file 5 — Source Data for Figure 2 [file EMBR-24-e56829-s005.zip › Figure 2/2E/cell count.xlsx]

## Sheet: Tabelle1
Figure 2e
		MMc	microchimeric CD3+ T cells
infection mother no	Sample 1_1	21	4
	Sample 1_2	26	5
	Sample 1_3	100	68
	Sample 1_4	21	10
	Sample 1_5	23	5
	Sample 1_6	19	5
	Sample 1_7	5	0
	Sample 1_8	16	7
	Sample 1_9	7	4
	Sample 1_10	253	138
	Sample 1_11	12	4
	Sample 1_12	17	2
	Sample 1_13	21	11
	Sample 1_14	8	1
infection mother yes	Sample 2_1	3	1
	Sample 2_2	5	3
	Sample 2_3	20	11
	Sample 2_4	104	64
	Sample 2_5	2	1
	Sample 2_6	10	2
	Sample 2_7	9	1
	Sample 2_8	18	5
	Sample 2_9	17	17
	Sample 2_10	11	3
	Sample 2_11	27	15
	Sample 2_12	17	9
	Sample 2_13	11	0
