# Supplementary material for: Pregnancy‐induced transfer of pathogen‐specific T cells from mother to fetus in mice
Source: EMBO Rep. 2023 Aug 23;24(10):e56829. doi: 10.15252/embr.202356829 (PMC10561172; doi:10.15252/embr.202356829)
Supplement: Supplementary file 5 — Source Data for Figure 2 [file EMBR-24-e56829-s005.zip › Figure 2/2G/cell count.xlsx]

## Sheet: Tabelle1
Figure 2g
		microchimeric CD3+ T cells	OVA tetramer+ microchimeric CD3+ T cells
infection mother no	Sample 1_1	64	6
	Sample 1_2	30	6
	Sample 1_3	71	16
	Sample 1_4	62	13
	Sample 1_5	36	2
	Sample 1_6	23	0
	Sample 1_7	32	0
	Sample 1_8	48	6
	Sample 1_9	75	61
	Sample 1_10	32	2
	Sample 1_11	149	18
	Sample 1_12	15	2
	Sample 1_13	75	4
	Sample 1_14	48	5
infection mother yes	Sample 2_1	15	2
	Sample 2_2	59	4
	Sample 2_3	41	6
	Sample 2_4	54	40
	Sample 2_5	106	7
	Sample 2_6	15	2
	Sample 2_7	14	8
	Sample 2_8	39	11
	Sample 2_9	41	14
	Sample 2_10	20	8
	Sample 2_11	66	9
	Sample 2_12	77	5
	Sample 2_13	41	5
