# Supplementary material for: Pregnancy‐induced transfer of pathogen‐specific T cells from mother to fetus in mice
Source: EMBO Rep. 2023 Aug 23;24(10):e56829. doi: 10.15252/embr.202356829 (PMC10561172; doi:10.15252/embr.202356829)
Supplement: Supplementary file 5 — Source Data for Figure 2 [file EMBR-24-e56829-s005.zip › Figure 2/2H/cell count.xlsx]

## Sheet: Tabelle1
Figure 2h
		microchimeric CD3+ T cells
infection mother no	Sample 1_1	18	3
	Sample 1_2	20	3
	Sample 1_3	24	2
	Sample 1_4	24	3
	Sample 1_5	18	3
	Sample 1_6	41	8
	Sample 1_7	31	5
	Sample 1_8	25	2
	Sample 1_9	82	9
	Sample 1_10	10	0
	Sample 1_11	19	0
	Sample 1_12	40	5
infection mother yes	Sample 2_1	5	4
	Sample 2_2	31	1
	Sample 2_3	16	11
	Sample 2_4	12	5
	Sample 2_5	22	4
	Sample 2_6	15	3
	Sample 2_7	67	4
	Sample 2_8	5	2
	Sample 2_9	48	10
	Sample 2_10	4	2
	Sample 2_11	18	3
	Sample 2_12	45	5
