# Supplementary material for: Pregnancy‐induced transfer of pathogen‐specific T cells from mother to fetus in mice
Source: EMBO Rep. 2023 Aug 23;24(10):e56829. doi: 10.15252/embr.202356829 (PMC10561172; doi:10.15252/embr.202356829)
Supplement: Supplementary file 5 — Source Data for Figure 2 [file EMBR-24-e56829-s005.zip › Figure 2/2I/cell count.xlsx]

## Sheet: Tabelle1
Figure 2i
		microchimeric CD3+ T cells	OVA tetramer+ microchimeric CD3+ T cells
infection mother no	Sample 1_1	4	1
	Sample 1_2	5	4
	Sample 1_3	68	14
	Sample 1_4	10	4
	Sample 1_5	5	1
	Sample 1_6	5	1
	Sample 1_8	7	0
	Sample 1_9	4	0
	Sample 1_10	138	11
	Sample 1_11	4	0
	Sample 1_12	2	0
	Sample 1_13	11	2
	Sample 1_14	1	0
infection mother yes	Sample 2_1	3	1
	Sample 2_2	11	8
	Sample 2_3	64	24
	Sample 2_4	1	0
	Sample 2_5	2	1
	Sample 2_6	1	0
	Sample 2_7	5	3
	Sample 2_8	17	0
	Sample 2_9	3	2
	Sample 2_10	15	5
	Sample 2_11	9	4
