# Supplementary material for: Pregnancy‐induced transfer of pathogen‐specific T cells from mother to fetus in mice
Source: EMBO Rep. 2023 Aug 23;24(10):e56829. doi: 10.15252/embr.202356829 (PMC10561172; doi:10.15252/embr.202356829)
Supplement: Supplementary file 5 — Source Data for Figure 2 [file EMBR-24-e56829-s005.zip › Figure 2/2J/Anti-Lm ELISA.xlsx]

## Sheet: Absorbance 1_01
Measurement results
Anti-Lm ELISA
Absorbance 1
Wavelength: 450 nm
Plate 1
Abs	1	2	3	4	5	6	7	8	9	10	11	12
A	0.0462	0.0453	0.0478	0.0489	0.0484	0.047
B	0.2563	0.2281	0.1877	0.1622	0.0837	0.0866
C	0.2409	0.2222	0.0661	0.0711	0.0493	0.0632	0.6057	0.5982	0.1265	0.106	0.053	0.0524
D	0.1497	0.1509	0.06	0.0622	0.0516	0.0522	0.1289	0.12	0.0754	0.0655	0.0506	0.0521
E	0.2876	0.296	0.0723	0.0782	0.0615	0.0544	0.5601	0.6198	0.1185	0.1091	0.0549	0.0533
F	0.0906	0.0841	0.0603	0.0606	0.057	0.0532	0.187	0.1823	0.0764	0.069	0.0544	0.049
G	0.4091	0.3676	0.088	0.0855	0.0572	0.057	0.2963	0.235	0.1491	0.1256	0.0581	0.0556
H	0.0896	0.098	0.0579	0.0578	0.0476	0.0508	0.1365	0.1312	0.0768	0.0639	0.0545	0.0456
Sample	1	2	3	4	5	6	7	8	9	10	11	12
A	Blank	Blank	Blank	Blank	Blank	Blank							Blank
B	Pos. Control	Pos. Control	Pos. Control	Pos. Control	Pos. Control	Pos. Control							Reference
C	Fetus 1	Fetus 1	Fetus 1	Fetus 1	Fetus 1	Fetus 1	Mother 1	Mothe 1	Mother 1	Mothe 1	Mother 1	Mothe 1	LmOVA
D	Fetus 2	Fetus 2	Fetus 2	Fetus 2	Fetus 2	Fetus 2	Mother 2	Mother 2	Mother 2	Mother 2	Mother 2	Mother 2
E	Fetus 3	Fetus 3	Fetus 3	Fetus 3	Fetus 3	Fetus 3	Mother 3	Mother 3	Mother 3	Mother 3	Mother 3	Mother 3
F	Fetus 1	Fetus 1	Fetus 1	Fetus 1	Fetus 1	Fetus 1	Mother 1	Mothe 1	Mother 1	Mothe 1	Mother 1	Mothe 1	Control
G	Fetus 2	Fetus 2	Fetus 2	Fetus 2	Fetus 2	Fetus 2	Mother 2	Mother 2	Mother 2	Mother 2	Mother 2	Mother 2
H	Fetus 3	Fetus 3	Fetus 3	Fetus 3	Fetus 3	Fetus 3	Mother 3	Mother 3	Mother 3	Mother 3	Mother 3	Mother 3
	1:10		1:100		1:1000		1:10		1:100		1:1000
	Dilutions
	Duplicates		Duplicates		Duplicates		Duplicates		Duplicates		Duplicates

## Sheet: Result summary
Results summary
General - control
Plate	Well	Group	Sample	Absorbance 1 (450nm)
Plate 1	A01	control	Blank1	0.0462
Plate 1	B01	control	S. aureus0001	0.2563
Plate 1	A02	control	Blank1	0.0453
Plate 1	B02	control	S. aureus0002	0.2281
Plate 1	A03	control	Blank1	0.0478
Plate 1	B03	control	S. aureus0003	0.1877
Plate 1	A04	control	Blank1	0.0489
Plate 1	B04	control	S. aureus0004	0.1622
Plate 1	A05	control	Blank1	0.0484
Plate 1	B05	control	S. aureus0005	0.0837
Plate 1	A06	control	Blank1	0.047
Plate 1	B06	control	S. aureus0006	0.0866
General - Group 1
Plate	Well	Group	Sample	Absorbance 1 (450nm)
Plate 1	C01	Group 1	Wurf10001	0.2409
Plate 1	E01	Group 1	Wurf20001	0.2876
Plate 1	G01	Group 1	Wurf30005	0.4091
Plate 1	C02	Group 1	Wurf10002	0.2222
Plate 1	E02	Group 1	Wurf20002	0.296
Plate 1	G02	Group 1	Wurf30006	0.3676
Plate 1	C03	Group 1	Wurf10003	0.0661
Plate 1	E03	Group 1	Wurf20003	0.0723
Plate 1	G03	Group 1	Wurf30003	0.088
Plate 1	C04	Group 1	Wurf10004	0.0711
Plate 1	E04	Group 1	Wurf20004	0.0782
Plate 1	G04	Group 1	Wurf30004	0.0855
Plate 1	C05	Group 1	Wurf10005	0.0493
Plate 1	E05	Group 1	Wurf20005	0.0615
Plate 1	G05	Group 1	Wurf30001	0.0572
Plate 1	C06	Group 1	Wurf10006	0.0632
Plate 1	E06	Group 1	Wurf20006	0.0544
Plate 1	G06	Group 1	Wurf30002	0.057
Plate 1	C07	Group 1	Mutter10001	0.6057
Plate 1	E07	Group 1	Mutter20003	0.5601
Plate 1	G07	Group 1	Mutter30001	0.2963
Plate 1	C08	Group 1	Mutter10002	0.5982
Plate 1	E08	Group 1	Mutter20004	0.6198
Plate 1	G08	Group 1	Mutter30002	0.235
Plate 1	C09	Group 1	Mutter10007	0.1265
Plate 1	E09	Group 1	Mutter20005	0.1185
Plate 1	G09	Group 1	Mutter30007	0.1491
Plate 1	C10	Group 1	Mutter10008	0.106
Plate 1	E10	Group 1	Mutter20006	0.1091
Plate 1	G10	Group 1	Mutter30008	0.1256
Plate 1	C11	Group 1	Mutter10009	0.053
Plate 1	E11	Group 1	Mutter20011	0.0549
Plate 1	G11	Group 1	Mutter30009	0.0581
Plate 1	C12	Group 1	Mutter10010	0.0524
Plate 1	E12	Group 1	Mutter20012	0.0533
Plate 1	G12	Group 1	Mutter30010	0.0556
General - Group 2
Plate	Well	Group	Sample	Absorbance 1 (450nm)
Plate 1	D01	Group 2	Wurf10007	0.1497
Plate 1	F01	Group 2	Wurf20011	0.0906
Plate 1	H01	Group 2	Wurf30007	0.0896
Plate 1	D02	Group 2	Wurf10008	0.1509
Plate 1	F02	Group 2	Wurf20012	0.0841
Plate 1	H02	Group 2	Wurf30008	0.098
Plate 1	D03	Group 2	Wurf10009	0.06
Plate 1	F03	Group 2	Wurf20009	0.0603
Plate 1	H03	Group 2	Wurf30009	0.0579
Plate 1	D04	Group 2	Wurf10010	0.0622
Plate 1	F04	Group 2	Wurf20010	0.0606
Plate 1	H04	Group 2	Wurf30010	0.0578
Plate 1	D05	Group 2	Wurf10011	0.0516
Plate 1	F05	Group 2	Wurf20007	0.057
Plate 1	H05	Group 2	Wurf30011	0.0476
Plate 1	D06	Group 2	Wurf10012	0.0522
Plate 1	F06	Group 2	Wurf20008	0.0532
Plate 1	H06	Group 2	Wurf30012	0.0508
Plate 1	D07	Group 2	Mutter10003	0.1289
Plate 1	F07	Group 2	Mutter20001	0.187
Plate 1	H07	Group 2	Mutter30003	0.1365
Plate 1	D08	Group 2	Mutter10004	0.12
Plate 1	F08	Group 2	Mutter20002	0.1823
Plate 1	H08	Group 2	Mutter30004	0.1312
Plate 1	D09	Group 2	Mutter10005	0.0754
Plate 1	F09	Group 2	Mutter20007	0.0764
Plate 1	H09	Group 2	Mutter30005	0.0768
Plate 1	D10	Group 2	Mutter10006	0.0655
Plate 1	F10	Group 2	Mutter20008	0.069
Plate 1	H10	Group 2	Mutter30006	0.0639
Plate 1	D11	Group 2	Mutter10011	0.0506
Plate 1	F11	Group 2	Mutter20009	0.0544
Plate 1	H11	Group 2	Mutter30011	0.0545
Plate 1	D12	Group 2	Mutter10012	0.0521
Plate 1	F12	Group 2	Mutter20010	0.049
Plate 1	H12	Group 2	Mutter30012	0.0456

## Sheet: General information
General information
	Software version			SkanIt Software 5.0 for Microplate Readers RE, ver. 5.0.0.42
	Optical response compensation			Yes

## Sheet: Session information
Session information
	Session name			Dennis Listeria AK Test 09.07.21
	Session notes
	Software version			SkanIt Software for Microplate Readers RE, ver. 5.0.0.42
	Execution time			7/9/2021 1:28:56 PM
	User			E6540\INSTR-ADMIN

## Sheet: Instrument information
Instrument information
	Name			Multiskan Sky
	ESW version			1.00.58
	Serial number			1530-800582
	Instrument modules
		Incubator		Yes
		Cuvette		No

## Sheet: Protocol parameters
Protocol parameters
	Check temperature at start [°C]			No
Shake 1
	Duration [hh:mm:ss]:			00:00:05
	Shaking type			Pulsed
	Shaking On [hh:mm:ss]			00:00:05
	Shaking Off [hh:mm:ss]			00:00:05
	End with shaking off			No
	Shaking speed			Low
Absorbance 1
	Wavelength [nm]			450
	Use transmittance			No
	Measurement mode			Fast
	Pathlength correction			No
Kinetic Loop 1
	No. of readings			2
	Kinetic Interval [hh:mm:ss]			00:00:00

## Sheet: Run log
Run log
	Time	Event	Information
	7/9/2021 1:28:57 PM	Session Dennis Listeria AK Test 09.07.21 started
	7/9/2021 1:28:57 PM	Temperature	23.5°C
	7/9/2021 1:28:57 PM	Step Shake 1 started
	7/9/2021 1:29:02 PM	Step Shake 1 ended
	7/9/2021 1:29:02 PM	Step Absorbance 1 started
	7/9/2021 1:29:09 PM	Step Absorbance 1 ended
	7/9/2021 1:29:09 PM	Temperature	23.5°C
	7/9/2021 1:29:12 PM	Session Dennis Listeria AK Test 09.07.21 ended

## Sheet: Layout definitions
Name	Plate 1
Plate template	ANSI/SBS Standard, 96-well
	1	2	3	4	5	6	7	8	9	10	11	12
A	Blank1	Blank1	Blank1	Blank1	Blank1	Blank1
	control	control	control	control	control	control
B	S. aureus0001	S. aureus0002	S. aureus0003	S. aureus0004	S. aureus0005	S. aureus0006
	control	control	control	control	control	control
	0	0	0	0	0	0
C	Wurf10001	Wurf10002	Wurf10003	Wurf10004	Wurf10005	Wurf10006	Mutter10001	Mutter10002	Mutter10007	Mutter10008	Mutter10009	Mutter10010
	Group 1	Group 1	Group 1	Group 1	Group 1	Group 1	Group 1	Group 1	Group 1	Group 1	Group 1	Group 1
	1:10	1:10	1:100	1:100	1:1000	1:1000	1:10	1:10	1:100	1:100	1:1000	1:1000
D	Wurf10007	Wurf10008	Wurf10009	Wurf10010	Wurf10011	Wurf10012	Mutter10003	Mutter10004	Mutter10005	Mutter10006	Mutter10011	Mutter10012
	Group 2	Group 2	Group 2	Group 2	Group 2	Group 2	Group 2	Group 2	Group 2	Group 2	Group 2	Group 2
	1:10	1:10	1:100	1:100	1:1000	1:1000	1:10	1:10	1:100	1:100	1:1000	1:1000
E	Wurf20001	Wurf20002	Wurf20003	Wurf20004	Wurf20005	Wurf20006	Mutter20003	Mutter20004	Mutter20005	Mutter20006	Mutter20011	Mutter20012
	Group 1	Group 1	Group 1	Group 1	Group 1	Group 1	Group 1	Group 1	Group 1	Group 1	Group 1	Group 1
	1:10	1:10	1:100	1:100	1:1000	1:1000	1:10	1:10	1:100	1:100	1:1000	1:1000
F	Wurf20011	Wurf20012	Wurf20009	Wurf20010	Wurf20007	Wurf20008	Mutter20001	Mutter20002	Mutter20007	Mutter20008	Mutter20009	Mutter20010
	Group 2	Group 2	Group 2	Group 2	Group 2	Group 2	Group 2	Group 2	Group 2	Group 2	Group 2	Group 2
	1:10	1:10	1:100	1:100	1:1000	1:1000	1:10	1:10	1:100	1:100	1:1000	1:1000
G	Wurf30005	Wurf30006	Wurf30003	Wurf30004	Wurf30001	Wurf30002	Mutter30001	Mutter30002	Mutter30007	Mutter30008	Mutter30009	Mutter30010
	Group 1	Group 1	Group 1	Group 1	Group 1	Group 1	Group 1	Group 1	Group 1	Group 1	Group 1	Group 1
	1:10	1:10	1:100	1:100	1:1000	1:1000	1:10	1:10	1:100	1:100	1:1000	1:1000
H	Wurf30007	Wurf30008	Wurf30009	Wurf30010	Wurf30011	Wurf30012	Mutter30003	Mutter30004	Mutter30005	Mutter30006	Mutter30011	Mutter30012
	Group 2	Group 2	Group 2	Group 2	Group 2	Group 2	Group 2	Group 2	Group 2	Group 2	Group 2	Group 2
	1:10	1:10	1:100	1:100	1:1000	1:1000	1:10	1:10	1:100	1:100	1:1000	1:1000
