# Supplementary material for: Pregnancy‐induced transfer of pathogen‐specific T cells from mother to fetus in mice
Source: EMBO Rep. 2023 Aug 23;24(10):e56829. doi: 10.15252/embr.202356829 (PMC10561172; doi:10.15252/embr.202356829)
Supplement: Supplementary file 6 — Source Data for Figure 3 [file EMBR-24-e56829-s007.zip]

Archive with 20 entries (10 files):
- Figure 3/3b/
- Figure 3/3b/cell count.xlsx
- Figure 3/3c/
- Figure 3/3c/cell count.xlsx
- Figure 3/3d/
- Figure 3/3d/cell count.xlsx
- Figure 3/3e/
- Figure 3/3e/cell count.xlsx
- Figure 3/3f/
- Figure 3/3f/cell count.xlsx
- Figure 3/3g/
- Figure 3/3g/cell count.xlsx
- Figure 3/3h/
- Figure 3/3h/cell count.xlsx
- Figure 3/3i/
- Figure 3/3i/cell count.xlsx
- Figure 3/3j/
- Figure 3/3j/cell count.xlsx
- Figure 3/3k/
- Figure 3/3k/cell count.xlsx
