# Supplementary material for: Pregnancy‐induced transfer of pathogen‐specific T cells from mother to fetus in mice
Source: EMBO Rep. 2023 Aug 23;24(10):e56829. doi: 10.15252/embr.202356829 (PMC10561172; doi:10.15252/embr.202356829)
Supplement: Supplementary file 6 — Source Data for Figure 3 [file EMBR-24-e56829-s007.zip › Figure 3/3b/cell count.xlsx]

## Sheet: Tabelle1
Figure 3b
		Acquired	CD45+ leukocytes
infection mother no	Sample 1_1	421000	94172
	Sample 1_2	472000	81467
	Sample 1_3	22392	2255
	Sample 1_4	81325	10883
	Sample 1_5	253119	33139
	Sample 1_6	158424	20377
	Sample 1_7	430000	80756
	Sample 1_8	388111	85546
	Sample 1_9	298987	60150
	Sample 1_10	810000	144520
	Sample 1_11	415000	47818
	Sample 1_12	491000	85146
	Sample 1_13	140494	14443
	Sample 1_14	720000	129801
	Sample 1_15	544000	93274
	Sample 1_16	618000	135480
	Sample 1_17	212845	35145
	Sample 1_18	373279	46541
	Sample 1_19	394655	70384
	Sample 1_20	127978	19645
infection mother yes	Sample 2_1	18360	2290
	Sample 2_2	367914	61743
	Sample 2_3	267359	38571
	Sample 2_4	167902	23736
	Sample 2_5	143260	17082
	Sample 2_6	549000	63487
	Sample 2_7	77286	9018
	Sample 2_8	618000	112653
	Sample 2_9	925000	142987
	Sample 2_10	81084	19281
	Sample 2_11	275151	42035
