# Supplementary material for: Pregnancy‐induced transfer of pathogen‐specific T cells from mother to fetus in mice
Source: EMBO Rep. 2023 Aug 23;24(10):e56829. doi: 10.15252/embr.202356829 (PMC10561172; doi:10.15252/embr.202356829)
Supplement: Supplementary file 6 — Source Data for Figure 3 [file EMBR-24-e56829-s007.zip › Figure 3/3c/cell count.xlsx]

## Sheet: Tabelle1
Figure 3c
		CD45+ leukocytes	myeloid cells
infection mother no	Sample 1_1	94172	71049
	Sample 1_2	81467	59611
	Sample 1_3	2255	959
	Sample 1_4	10883	7469
	Sample 1_5	33139	22853
	Sample 1_6	20377	13307
	Sample 1_7	80756	57995
	Sample 1_8	85546	59077
	Sample 1_9	60150	43260
	Sample 1_10	144520	109780
	Sample 1_11	47818	32517
	Sample 1_12	85146	63374
	Sample 1_13	14443	10448
	Sample 1_14	129801	96503
	Sample 1_15	93274	70811
	Sample 1_16	135480	106470
	Sample 1_17	35145	27892
	Sample 1_18	46541	32210
	Sample 1_19	70384	50923
	Sample 1_20	19645	14234
infection mother yes	Sample 2_1	2290	1372
	Sample 2_2	61743	41879
	Sample 2_3	38571	26831
	Sample 2_4	23736	16780
	Sample 2_5	17082	13030
	Sample 2_6	63487	45173
	Sample 2_7	9018	6909
	Sample 2_8	112653	86642
	Sample 2_9	142987	101119
	Sample 2_10	19281	15110
	Sample 2_11	42035	29484
