# Supplementary material for: Pregnancy‐induced transfer of pathogen‐specific T cells from mother to fetus in mice
Source: EMBO Rep. 2023 Aug 23;24(10):e56829. doi: 10.15252/embr.202356829 (PMC10561172; doi:10.15252/embr.202356829)
Supplement: Supplementary file 6 — Source Data for Figure 3 [file EMBR-24-e56829-s007.zip › Figure 3/3d/cell count.xlsx]

## Sheet: Tabelle1
Figure 3d
		CD45+ leukocytes	monocytes
infection mother no	Sample 1_1	94172	3045
	Sample 1_2	81467	1897
	Sample 1_3	2255	185
	Sample 1_4	10883	963
	Sample 1_5	33139	2827
	Sample 1_6	20377	1260
	Sample 1_7	80756	3543
	Sample 1_8	85546	4643
	Sample 1_9	60150	3728
	Sample 1_10	144520	5858
	Sample 1_11	47818	895
	Sample 1_12	85146	1680
	Sample 1_13	14443	818
	Sample 1_14	129801	3566
	Sample 1_15	93274	2676
	Sample 1_16	135480	3327
	Sample 1_17	35145	821
	Sample 1_18	46541	981
	Sample 1_19	70384	2082
	Sample 1_20	19645	714
infection mother yes	Sample 2_1	2290	77
	Sample 2_2	61743	1652
	Sample 2_3	38571	1658
	Sample 2_4	23736	1049
	Sample 2_5	17082	770
	Sample 2_6	63487	1726
	Sample 2_7	9018	457
	Sample 2_8	112653	3037
	Sample 2_9	142987	3446
	Sample 2_10	19281	1081
	Sample 2_11	42035	2899
