# Supplementary material for: Pregnancy‐induced transfer of pathogen‐specific T cells from mother to fetus in mice
Source: EMBO Rep. 2023 Aug 23;24(10):e56829. doi: 10.15252/embr.202356829 (PMC10561172; doi:10.15252/embr.202356829)
Supplement: Supplementary file 6 — Source Data for Figure 3 [file EMBR-24-e56829-s007.zip › Figure 3/3e/cell count.xlsx]

## Sheet: Tabelle1
Figure 3e
		CD45+ leukocytes	neutrophiles
infection mother no	Sample 1_1	94172	57482
	Sample 1_2	81467	49114
	Sample 1_3	2255	555
	Sample 1_4	10883	5338
	Sample 1_5	33139	16852
	Sample 1_6	20377	9764
	Sample 1_7	80756	46125
	Sample 1_8	85546	45550
	Sample 1_9	60150	33135
	Sample 1_10	144520	89141
	Sample 1_11	47818	25784
	Sample 1_12	85146	52130
	Sample 1_13	14443	7287
	Sample 1_14	129801	74210
	Sample 1_15	93274	56573
	Sample 1_16	135480	86770
	Sample 1_17	35145	22582
	Sample 1_18	46541	25715
	Sample 1_19	70384	40147
	Sample 1_20	19645	10806
infection mother yes	Sample 2_1	2290	924
	Sample 2_2	61743	32268
	Sample 2_3	38571	20766
	Sample 2_4	23736	12826
	Sample 2_5	17082	10497
	Sample 2_6	63487	37781
	Sample 2_7	9018	5246
	Sample 2_8	112653	69726
	Sample 2_9	142987	77263
	Sample 2_10	19281	10784
	Sample 2_11	42035	20462
