# Supplementary material for: Pregnancy‐induced transfer of pathogen‐specific T cells from mother to fetus in mice
Source: EMBO Rep. 2023 Aug 23;24(10):e56829. doi: 10.15252/embr.202356829 (PMC10561172; doi:10.15252/embr.202356829)
Supplement: Supplementary file 6 — Source Data for Figure 3 [file EMBR-24-e56829-s007.zip › Figure 3/3f/cell count.xlsx]

## Sheet: Tabelle1
Figure 3f
		CD45+ leukocytes	macrophages
infection mother no	Sample 1_1	94172	10512
	Sample 1_2	81467	8594
	Sample 1_3	2255	222
	Sample 1_4	10883	1179
	Sample 1_5	33139	3197
	Sample 1_6	20377	2308
	Sample 1_7	80756	8355
	Sample 1_8	85546	8878
	Sample 1_9	60150	6443
	Sample 1_10	144520	14811
	Sample 1_11	47818	5832
	Sample 1_12	85146	9594
	Sample 1_13	14443	2339
	Sample 1_14	129801	18723
	Sample 1_15	93274	11568
	Sample 1_16	135480	16349
	Sample 1_17	35145	4479
	Sample 1_18	46541	5514
	Sample 1_19	70384	8665
	Sample 1_20	19645	2714
infection mother yes	Sample 2_1	2290	370
	Sample 2_2	61743	7950
	Sample 2_3	38571	4396
	Sample 2_4	23736	2904
	Sample 2_5	17082	1772
	Sample 2_6	63487	5681
	Sample 2_7	9018	1201
	Sample 2_8	112653	13870
	Sample 2_9	142987	20410
	Sample 2_10	19281	3250
	Sample 2_11	42035	6113
