# Supplementary material for: Pregnancy‐induced transfer of pathogen‐specific T cells from mother to fetus in mice
Source: EMBO Rep. 2023 Aug 23;24(10):e56829. doi: 10.15252/embr.202356829 (PMC10561172; doi:10.15252/embr.202356829)
Supplement: Supplementary file 6 — Source Data for Figure 3 [file EMBR-24-e56829-s007.zip › Figure 3/3g/cell count.xlsx]

## Sheet: Tabelle1
Figure 3g
		Acquired	CD45+ leukocytes
infection mother no	Sample 1_1	2010000	341789
	Sample 1_2	2140000	273138
	Sample 1_3	529000	206012
	Sample 1_4	787000	346719
	Sample 1_5	805000	450000
	Sample 1_6	781000	455000
	Sample 1_7	877000	389801
	Sample 1_8	1110000	369782
	Sample 1_9	1460000	574000
	Sample 1_10	1460000	586000
	Sample 1_11	1350000	676000
	Sample 1_12	1190000	616000
	Sample 1_13	2000000	524000
	Sample 1_14	2040000	548000
	Sample 1_15	2000000	608000
	Sample 1_16	1500000	573000
	Sample 1_17	1450000	558000
	Sample 1_18	1380000	536000
	Sample 1_19	231713	78975
	Sample 1_20	694000	324420
infection mother yes	Sample 2_1	2720000	243320
	Sample 2_2	2380000	258265
	Sample 2_3	1340000	403000
	Sample 2_4	1510000	610000
	Sample 2_5	1600000	556000
	Sample 2_6	1360000	569000
	Sample 2_7	2210000	397198
	Sample 2_8	1590000	506000
	Sample 2_9	285407	119347
	Sample 2_10	747000	183912
