# Supplementary material for: Pregnancy‐induced transfer of pathogen‐specific T cells from mother to fetus in mice
Source: EMBO Rep. 2023 Aug 23;24(10):e56829. doi: 10.15252/embr.202356829 (PMC10561172; doi:10.15252/embr.202356829)
Supplement: Supplementary file 6 — Source Data for Figure 3 [file EMBR-24-e56829-s007.zip › Figure 3/3h/cell count.xlsx]

## Sheet: Tabelle1
Figure 3h
		CD45+ leukocytes	myeloid cells
infection mother no	Sample 1_1	341789	120282
	Sample 1_2	273138	106060
	Sample 1_3	206012	64408
	Sample 1_4	346719	94475
	Sample 1_5	450000	68697
	Sample 1_6	455000	81741
	Sample 1_7	389801	134916
	Sample 1_8	369782	151798
	Sample 1_9	574000	155601
	Sample 1_10	586000	179156
	Sample 1_11	676000	222064
	Sample 1_12	616000	186685
	Sample 1_13	524000	138712
	Sample 1_14	548000	122785
	Sample 1_15	608000	111951
	Sample 1_16	573000	115981
	Sample 1_17	558000	178565
	Sample 1_18	536000	170139
	Sample 1_19	78975	26165
	Sample 1_20	324420	48821
infection mother yes	Sample 2_1	243320	85323
	Sample 2_2	258265	98132
	Sample 2_3	403000	190555
	Sample 2_4	610000	192370
	Sample 2_5	556000	182725
	Sample 2_6	569000	225842
	Sample 2_7	397198	128016
	Sample 2_8	506000	89011
	Sample 2_9	119347	23001
	Sample 2_10	183912	87936
