# Supplementary material for: Pregnancy‐induced transfer of pathogen‐specific T cells from mother to fetus in mice
Source: EMBO Rep. 2023 Aug 23;24(10):e56829. doi: 10.15252/embr.202356829 (PMC10561172; doi:10.15252/embr.202356829)
Supplement: Supplementary file 6 — Source Data for Figure 3 [file EMBR-24-e56829-s007.zip › Figure 3/3i/cell count.xlsx]

## Sheet: Tabelle1
Figure 3i
		CD45+ leukocytes	monocytes
infection mother no	Sample 1_1	341789	88561
	Sample 1_2	273138	78155
	Sample 1_3	206012	41422
	Sample 1_4	346719	61747
	Sample 1_5	450000	41485
	Sample 1_6	455000	54621
	Sample 1_7	389801	108604
	Sample 1_8	369782	126611
	Sample 1_9	574000	103103
	Sample 1_10	586000	124963
	Sample 1_11	676000	175796
	Sample 1_12	616000	148986
	Sample 1_13	524000	80067
	Sample 1_14	548000	68586
	Sample 1_15	608000	85083
	Sample 1_16	573000	69067
	Sample 1_17	558000	125965
	Sample 1_18	536000	126138
	Sample 1_19	78975	17181
	Sample 1_20	324420	30407
infection mother yes	Sample 2_1	243320	65450
	Sample 2_2	258265	78689
	Sample 2_3	403000	157376
	Sample 2_4	610000	134705
	Sample 2_5	556000	136840
	Sample 2_6	569000	178023
	Sample 2_7	397198	100976
	Sample 2_8	506000	49119
	Sample 2_9	119347	14636
	Sample 2_10	183912	69857
