# Supplementary material for: Pregnancy‐induced transfer of pathogen‐specific T cells from mother to fetus in mice
Source: EMBO Rep. 2023 Aug 23;24(10):e56829. doi: 10.15252/embr.202356829 (PMC10561172; doi:10.15252/embr.202356829)
Supplement: Supplementary file 6 — Source Data for Figure 3 [file EMBR-24-e56829-s007.zip › Figure 3/3j/cell count.xlsx]

## Sheet: Tabelle1
Figure 3j
		CD45+ leukocytes	neutrophiles
infection mother no	Sample 1_1	341789	79964
	Sample 1_2	273138	69891
	Sample 1_3	206012	29252
	Sample 1_4	346719	47230
	Sample 1_5	450000	29725
	Sample 1_6	455000	40984
	Sample 1_7	389801	82444
	Sample 1_8	369782	83023
	Sample 1_9	574000	59439
	Sample 1_10	586000	81226
	Sample 1_11	676000	153672
	Sample 1_12	616000	136353
	Sample 1_13	524000	66609
	Sample 1_14	548000	55460
	Sample 1_15	608000	78444
	Sample 1_16	573000	52808
	Sample 1_17	558000	99346
	Sample 1_18	536000	102486
	Sample 1_19	78975	14614
	Sample 1_20	324420	23611
infection mother yes	Sample 2_1	243320	58875
	Sample 2_2	258265	72557
	Sample 2_3	403000	133101
	Sample 2_4	610000	104552
	Sample 2_5	556000	117579
	Sample 2_6	569000	158627
	Sample 2_7	397198	66429
	Sample 2_8	506000	33876
	Sample 2_9	119347	11618
	Sample 2_10	183912	62812
