# Supplementary material for: Pregnancy‐induced transfer of pathogen‐specific T cells from mother to fetus in mice
Source: EMBO Rep. 2023 Aug 23;24(10):e56829. doi: 10.15252/embr.202356829 (PMC10561172; doi:10.15252/embr.202356829)
Supplement: Supplementary file 6 — Source Data for Figure 3 [file EMBR-24-e56829-s007.zip › Figure 3/3k/cell count.xlsx]

## Sheet: Tabelle1
Figure 3k
		CD45+ leukocytes	macrophages
infection mother no	Sample 1_1	341789	31201
	Sample 1_2	273138	27508
	Sample 1_3	206012	22012
	Sample 1_4	346719	31501
	Sample 1_5	450000	25387
	Sample 1_6	455000	25524
	Sample 1_7	389801	25692
	Sample 1_8	369782	24439
	Sample 1_9	574000	51548
	Sample 1_10	586000	52217
	Sample 1_11	676000	43916
	Sample 1_12	616000	35283
	Sample 1_13	524000	56426
	Sample 1_14	548000	51742
	Sample 1_15	608000	24778
	Sample 1_16	573000	43819
	Sample 1_17	558000	49911
	Sample 1_18	536000	41472
	Sample 1_19	78975	8430
	Sample 1_20	324420	16501
infection mother yes	Sample 2_1	243320	19396
	Sample 2_2	258265	18881
	Sample 2_3	403000	29494
	Sample 2_4	610000	52789
	Sample 2_5	556000	42621
	Sample 2_6	569000	44048
	Sample 2_7	397198	26772
	Sample 2_8	506000	37544
	Sample 2_9	119347	7854
	Sample 2_10	183912	16942
