# Supplementary material for: Pregnancy‐induced transfer of pathogen‐specific T cells from mother to fetus in mice
Source: EMBO Rep. 2023 Aug 23;24(10):e56829. doi: 10.15252/embr.202356829 (PMC10561172; doi:10.15252/embr.202356829)
Supplement: Supplementary file 7 — Source Data for Figure 4 [file EMBR-24-e56829-s008.zip]

Archive with 16 entries (8 files):
- Figure 4/4b/
- Figure 4/4b/body weight.xlsx
- Figure 4/4c/
- Figure 4/4c/body weight.xlsx
- Figure 4/4d/
- Figure 4/4d/cell count.xlsx
- Figure 4/4e/
- Figure 4/4e/cell count.xlsx
- Figure 4/4f/
- Figure 4/4f/cell count.xlsx
- Figure 4/4g/
- Figure 4/4g/cell count.xlsx
- Figure 4/4h/
- Figure 4/4h/cell count.xlsx
- Figure 4/4i/
- Figure 4/4i/cell count.xlsx
