# Supplementary material for: Pregnancy‐induced transfer of pathogen‐specific T cells from mother to fetus in mice
Source: EMBO Rep. 2023 Aug 23;24(10):e56829. doi: 10.15252/embr.202356829 (PMC10561172; doi:10.15252/embr.202356829)
Supplement: Supplementary file 7 — Source Data for Figure 4 [file EMBR-24-e56829-s008.zip › Figure 4/4b/body weight.xlsx]

## Sheet: Tabelle1
Figure 4b
		neonatal body weight in mg
		day 7
infection mother no	Sample 1_1	4367
infection neonate no	Sample 1_2	4156
	Sample 1_3	4466
	Sample 1_4	4329
	Sample 1_5	4532
	Sample 1_6	4394
	Sample 1_7	4314
	Sample 1_8	4239
	Sample 1_9	4048
	Sample 1_10	4007
	Sample 1_11	3998
	Sample 1_12	3955
	Sample 1_13	4072
	Sample 1_14	4201
	Sample 1_15	3882
	Sample 1_16	4081
	Sample 1_17	3732
	Sample 1_18	3842
	Sample 1_19	3925
	Sample 1_20	3732
infection mother yes	Sample 2_1	3878
infection neonate no	Sample 2_2	3534
	Sample 2_3	3628
	Sample 2_4	3820
	Sample 2_5	3536
	Sample 2_6	3604
	Sample 2_7	3902
	Sample 2_8	3698
	Sample 2_9	3795
	Sample 2_10	3641
	Sample 2_11	4090
	Sample 2_12	3959
	Sample 2_13	4255
	Sample 2_14	3932
	Sample 2_15	3946
	Sample 2_16	3988
	Sample 2_17	4140
	Sample 2_18	4750
	Sample 2_19	4276
	Sample 2_20	4234
	Sample 2_21	4126
	Sample 2_22	3813
	Sample 2_23	4269
	Sample 2_24	4259
infection mother no	Sample 3_1	4172
infection neonate yes	Sample 3_2	4242
	Sample 3_3	4104
	Sample 3_4	4200
	Sample 3_5	4206
	Sample 3_6	4196
	Sample 3_7	3848
	Sample 3_8	4140
	Sample 3_9	4258
	Sample 3_10	4981
	Sample 3_11	3963
	Sample 3_12	4054
	Sample 3_13	3740
	Sample 3_14	4153
	Sample 3_15	3840
	Sample 3_16	4068
	Sample 3_17	4153
	Sample 3_18	4054
	Sample 3_19	3609
	Sample 3_20	3583
	Sample 3_21	3600
	Sample 3_22	3511
	Sample 3_23	3294
	Sample 3_24	3622
	Sample 3_25	3412
	Sample 3_26	3314
	Sample 3_27	3120
	Sample 3_28	4218
	Sample 3_29	4311
	Sample 3_30	3815
	Sample 3_31	3944
	Sample 3_32	4045
	Sample 3_33	4112
	Sample 3_34	3896
	Sample 3_35	3914
	Sample 3_36	4260
	Sample 3_37	3935
	Sample 3_38	4349
	Sample 3_39	4282
	Sample 3_40	4062
	Sample 3_41	4273
	Sample 3_42	4351
	Sample 3_43	4302
	Sample 3_44	3848
	Sample 3_45	4097
	Sample 3_46	4268
	Sample 3_47	3715
	Sample 3_48	3842
	Sample 3_49	4019
	Sample 3_50	3741
	Sample 3_51	3366
	Sample 3_52	3777
	Sample 3_53	3426
	Sample 3_54	3811
	Sample 3_55	3767
infection mother yes	Sample 4_1	3773
infection neonate yes	Sample 4_2	3810
	Sample 4_3	3913
	Sample 4_4	3918
	Sample 4_5	3646
	Sample 4_6	3823
	Sample 4_7	3719
	Sample 4_8	3820
	Sample 4_9	4000
	Sample 4_10	4412
	Sample 4_11	4755
	Sample 4_12	4800
	Sample 4_13	4708
	Sample 4_14	4551
	Sample 4_15	4460
	Sample 4_16	4592
	Sample 4_17	3527
	Sample 4_18	3854
	Sample 4_19	3702
	Sample 4_20	3740
	Sample 4_21	3626
	Sample 4_22	3577
	Sample 4_23	3601
	Sample 4_24	3477
	Sample 4_25	4185
	Sample 4_26	4285
	Sample 4_27	4136
	Sample 4_28	3934
	Sample 4_29	4236
	Sample 4_30	4117
	Sample 4_31	3783
	Sample 4_32	4180
	Sample 4_33	3815
	Sample 4_34	4007
	Sample 4_35	4176
	Sample 4_36	3534
	Sample 4_37	3867
	Sample 4_38	4613
	Sample 4_39	4448
	Sample 4_40	4640
	Sample 4_41	4579
	Sample 4_42	4815
	Sample 4_43	4632
