# Supplementary material for: Pregnancy‐induced transfer of pathogen‐specific T cells from mother to fetus in mice
Source: EMBO Rep. 2023 Aug 23;24(10):e56829. doi: 10.15252/embr.202356829 (PMC10561172; doi:10.15252/embr.202356829)
Supplement: Supplementary file 7 — Source Data for Figure 4 [file EMBR-24-e56829-s008.zip › Figure 4/4c/body weight.xlsx]

## Sheet: Tabelle1
Figure 4c
		neonatal body weight in mg
		day 14
infection mother no	Sample 1_1	7245
infection neonate no	Sample 1_2	7221
	Sample 1_3	7196
	Sample 1_4	7131
	Sample 1_5	7348
	Sample 1_6	7357
	Sample 1_7	7294
	Sample 1_8	7351
	Sample 1_9	6869
	Sample 1_10	6889
	Sample 1_11	6790
	Sample 1_12	6871
	Sample 1_13	6717
	Sample 1_14	6994
	Sample 1_15	6848
	Sample 1_16	6707
	Sample 1_17	7865
	Sample 1_18	8022
	Sample 1_19	8181
	Sample 1_20	8160
infection mother yes	Sample 2_1	5855
infection neonate no	Sample 2_2	5929
	Sample 2_3	6233
	Sample 2_4	6096
	Sample 2_5	5930
	Sample 2_6	6439
	Sample 2_7	6360
	Sample 2_8	6137
	Sample 2_9	6230
	Sample 2_10	6381
	Sample 2_11	6832
	Sample 2_12	6809
	Sample 2_13	6591
	Sample 2_14	6715
	Sample 2_15	6705
	Sample 2_16	6660
	Sample 2_17	7174
	Sample 2_18	7056
	Sample 2_19	7845
	Sample 2_20	7053
	Sample 2_21	7205
	Sample 2_22	6396
	Sample 2_23	7131
	Sample 2_24	7412
infection mother no	Sample 3_1	6865
infection neonate yes	Sample 3_2	7010
	Sample 3_3	6996
	Sample 3_4	6954
	Sample 3_5	6933
	Sample 3_6	7066
	Sample 3_7	6788
	Sample 3_8	6608
	Sample 3_9	5970
	Sample 3_10	6045
	Sample 3_11	6314
	Sample 3_12	6204
	Sample 3_13	6141
	Sample 3_14	6186
	Sample 3_15	6224
	Sample 3_16	6596
	Sample 3_17	5825
	Sample 3_18	6072
	Sample 3_19	6066
	Sample 3_20	6055
	Sample 3_21	6626
	Sample 3_22	6432
	Sample 3_23	5988
	Sample 3_24	5785
	Sample 3_25	6857
	Sample 3_26	6182
	Sample 3_27	6070
	Sample 3_28	6741
	Sample 3_29	7167
	Sample 3_30	6869
	Sample 3_31	6881
	Sample 3_32	7223
	Sample 3_33	6530
	Sample 3_34	6718
	Sample 3_35	6876
	Sample 3_36	6836
	Sample 3_37	6649
	Sample 3_38	6908
	Sample 3_39	6947
	Sample 3_40	6721
	Sample 3_41	6907
	Sample 3_42	7006
	Sample 3_43	6725
	Sample 3_44	6981
	Sample 3_45	6311
	Sample 3_46	6672
	Sample 3_47	6818
	Sample 3_48	6235
	Sample 3_49	6305
	Sample 3_50	6636
	Sample 3_51	7119
	Sample 3_52	6774
	Sample 3_53	6758
	Sample 3_54	6481
	Sample 3_55	6658
infection mother yes	Sample 4_1	6141
infection neonate yes	Sample 4_2	6105
	Sample 4_3	6160
	Sample 4_4	6140
	Sample 4_5	6329
	Sample 4_6	6312
	Sample 4_7	6180
	Sample 4_8	6070
	Sample 4_9	6424
	Sample 4_10	7438
	Sample 4_11	7032
	Sample 4_12	7328
	Sample 4_13	7292
	Sample 4_14	7928
	Sample 4_15	7533
	Sample 4_16	7305
	Sample 4_17	6435
	Sample 4_18	6561
	Sample 4_19	6959
	Sample 4_20	6587
	Sample 4_21	6555
	Sample 4_22	6315
	Sample 4_23	6222
	Sample 4_24	6848
	Sample 4_25	6489
	Sample 4_26	7164
	Sample 4_27	6005
	Sample 4_28	6708
	Sample 4_29	7125
	Sample 4_30	6220
	Sample 4_31	6249
	Sample 4_32	6659
	Sample 4_33	6564
	Sample 4_34	8034
	Sample 4_35	8104
	Sample 4_36	8451
	Sample 4_37	7599
	Sample 4_38	7830
	Sample 4_39	7835
	Sample 4_40	7858
	Sample 4_41	7867
	Sample 4_42	7878
	Sample 4_43	7962
