# Supplementary material for: Pregnancy‐induced transfer of pathogen‐specific T cells from mother to fetus in mice
Source: EMBO Rep. 2023 Aug 23;24(10):e56829. doi: 10.15252/embr.202356829 (PMC10561172; doi:10.15252/embr.202356829)
Supplement: Supplementary file 7 — Source Data for Figure 4 [file EMBR-24-e56829-s008.zip › Figure 4/4d/cell count.xlsx]

## Sheet: Tabelle1
Figure 4d
		microchimeric CD3+ T cells	OVA tetramer+ microchimeric CD3+ T cells
infection mother yes	Sample 0_1	5	4
gd_18.5	Sample 0_2	31	1
	Sample 0_3	16	11
	Sample 0_4	12	5
	Sample 0_5	22	4
	Sample 0_6	15	3
	Sample 0_7	67	4
	Sample 0_8	5	2
	Sample 0_9	48	10
	Sample 0_10	4	2
	Sample 0_11	18	3
	Sample 0_12	45	5
infection mother no	Sample 1_1	12	0
infection neonate no	Sample 1_2	10	2
	Sample 1_3	96	15
	Sample 1_4	20	2
	Sample 1_5	15	0
	Sample 1_6	35	5
infection mother yes	Sample 2_1	19	1
infection neonate no	Sample 2_2	6	0
	Sample 2_3	35	2
	Sample 2_4	17	0
	Sample 2_5	37	1
	Sample 2_6	0	0
infection mother no	Sample 3_1	6	0
infection neonate yes	Sample 3_2	31	1
	Sample 3_3	70	12
	Sample 3_4	8	0
	Sample 3_5	23	2
	Sample 3_6	4	0
	Sample 3_7	18	1
	Sample 3_8	58	6
	Sample 3_9	34	4
	Sample 3_10	14	1
infection mother yes	Sample 4_1	60	2
infection neonate yes	Sample 4_2	17	0
	Sample 4_3	12	0
	Sample 4_4	4	0
	Sample 4_5	49	1
	Sample 4_6	14	0
	Sample 4_7	11	0
	Sample 4_8	36	5
	Sample 4_9	85	2
	Sample 4_10	62	0
	Sample 4_11	11	0
	Sample 4_12	15	0
	Sample 4_13	26	0
