# Supplementary material for: Pregnancy‐induced transfer of pathogen‐specific T cells from mother to fetus in mice
Source: EMBO Rep. 2023 Aug 23;24(10):e56829. doi: 10.15252/embr.202356829 (PMC10561172; doi:10.15252/embr.202356829)
Supplement: Supplementary file 7 — Source Data for Figure 4 [file EMBR-24-e56829-s008.zip › Figure 4/4e/cell count.xlsx]

## Sheet: Tabelle1
Figure 4e
		microchimeric CD3+ T cells	OVA tetramer+ microchimeric CD3+ T cells
infection mother yes	Sample 0_1	3	1
gd_18.5	Sample 0_2	11	8
	Sample 0_3	64	24
	Sample 0_4	1	0
	Sample 0_5	2	1
	Sample 0_6	1	0
	Sample 0_7	5	3
	Sample 0_8	17	0
	Sample 0_9	3	2
	Sample 0_10	15	5
	Sample 0_11	9	4
infection mother no	Sample 1_1	54	1
infection neonate no	Sample 1_2	189	8
	Sample 1_3	363	63
	Sample 1_4	67	3
	Sample 1_5	88	7
	Sample 1_6	166	9
infection mother yes	Sample 2_1	76	4
infection neonate no	Sample 2_2	143	9
	Sample 2_3	60	6
	Sample 2_4	140	3
	Sample 2_5	216	13
	Sample 2_6	90	0
infection mother no	Sample 3_1	135	8
infection neonate yes	Sample 3_2	253	0
	Sample 3_3	69	4
	Sample 3_4	99	8
	Sample 3_5	25	0
	Sample 3_6	108	11
	Sample 3_7	60	4
	Sample 3_8	376	4
	Sample 3_9	118	17
	Sample 3_10	22	0
	Sample 3_11	29	0
	Sample 3_12	24	1
infection mother yes	Sample 4_1	32	1
infection neonate yes	Sample 4_2	43	0
	Sample 4_3	43	8
	Sample 4_4	80	2
	Sample 4_5	104	10
	Sample 4_6	23	1
	Sample 4_7	70	1
	Sample 4_8	48	9
	Sample 4_9	11	1
