# Supplementary material for: Pregnancy‐induced transfer of pathogen‐specific T cells from mother to fetus in mice
Source: EMBO Rep. 2023 Aug 23;24(10):e56829. doi: 10.15252/embr.202356829 (PMC10561172; doi:10.15252/embr.202356829)
Supplement: Supplementary file 7 — Source Data for Figure 4 [file EMBR-24-e56829-s008.zip › Figure 4/4f/cell count.xlsx]

## Sheet: Tabelle1
Figure 4f
		CD45+	CD3+ T cells
infection mother no	Sample 1_1	384630	160073
infection neonate no	Sample 1_2	174648	63667
	Sample 1_3	33507	12955
	Sample 1_4	417000	153773
	Sample 1_5	254701	96530
	Sample 1_6	40904	16288
infection mother yes	Sample 2_1	302720	105353
infection neonate no	Sample 2_2	87527	30101
	Sample 2_3	301772	107307
	Sample 2_4	243758	78417
	Sample 2_5	164281	62324
	Sample 2_6	235709	108445
infection mother no	Sample 3_1	172490	84664
infection neonate yes	Sample 3_2	262725	130593
	Sample 3_3	192582	65893
	Sample 3_4	74066	28084
	Sample 3_5	383857	146481
	Sample 3_6	373814	144825
	Sample 3_7	562000	233905
	Sample 3_8	656000	294236
	Sample 3_9	238223	109506
	Sample 3_10	338898	134714
	Sample 3_11	218522	97685
	Sample 3_12	134435	64693
infection mother yes	Sample 4_1	507000	253930
infection neonate yes	Sample 4_2	478000	272021
	Sample 4_3	905000	459000
	Sample 4_4	477000	154506
	Sample 4_5	349386	123927
	Sample 4_6	684000	309552
	Sample 4_7	611000	296701
	Sample 4_8	556000	268537
	Sample 4_9	656000	319792
	Sample 4_10	489000	183818
	Sample 4_11	66014	29769
	Sample 4_12	276445	129282
	Sample 4_13	693000	283547
	Sample 4_14	414000	138191
