# Supplementary material for: Pregnancy‐induced transfer of pathogen‐specific T cells from mother to fetus in mice
Source: EMBO Rep. 2023 Aug 23;24(10):e56829. doi: 10.15252/embr.202356829 (PMC10561172; doi:10.15252/embr.202356829)
Supplement: Supplementary file 7 — Source Data for Figure 4 [file EMBR-24-e56829-s008.zip › Figure 4/4g/cell count.xlsx]

## Sheet: Tabelle1
Figure 4g
		CD3+ T cells	OVA tetramer+
infection mother no	Sample 1_1	160073	160.073
infection neonate no	Sample 1_2	63667	133.701
	Sample 1_3	12955	79.0255
	Sample 1_4	153773	738.11
	Sample 1_5	96530	183.407
	Sample 1_6	16288	43.9776
infection mother yes	Sample 2_1	105353	147.494
infection neonate no	Sample 2_2	30101	138.465
	Sample 2_3	107307	236.075
	Sample 2_4	78417	58.0286
	Sample 2_5	62324	168.275
	Sample 2_6	108445	206.046
infection mother no	Sample 3_1	84664	203.194
infection neonate yes	Sample 3_2	130593	261.186
	Sample 3_3	65893	191.09
	Sample 3_4	28084	126.378
	Sample 3_5	146481	1069.31
	Sample 3_6	144825	448.957
	Sample 3_7	233905	1871.24
	Sample 3_8	294236	7797.25
	Sample 3_9	109506	602.283
	Sample 3_10	134714	202.071
	Sample 3_11	97685	625.184
	Sample 3_12	64693	446.382
infection mother yes	Sample 4_1	253930	406.288
infection neonate yes	Sample 4_2	272021	299.223
	Sample 4_3	459000	3304.8
	Sample 4_4	154506	154.506
	Sample 4_5	123927	346.996
	Sample 4_6	309552	557.194
	Sample 4_7	296701	682.412
	Sample 4_8	268537	2900.2
	Sample 4_9	319792	1279.17
	Sample 4_10	183818	992.617
	Sample 4_11	29769	101.215
	Sample 4_12	129282	620.554
	Sample 4_13	283547	3374.21
	Sample 4_14	138191	635.679
