# Supplementary material for: Pregnancy‐induced transfer of pathogen‐specific T cells from mother to fetus in mice
Source: EMBO Rep. 2023 Aug 23;24(10):e56829. doi: 10.15252/embr.202356829 (PMC10561172; doi:10.15252/embr.202356829)
Supplement: Supplementary file 7 — Source Data for Figure 4 [file EMBR-24-e56829-s008.zip › Figure 4/4h/cell count.xlsx]

## Sheet: Tabelle1
Figure 4h
		CD3+ cells	CD11b+
infection mother no	Sample 1_1	137304	1359
infection neonate no	Sample 1_2	148430	1011
	Sample 1_3	43029	365
	Sample 1_4	57024	304
	Sample 1_5	90909	1639
	Sample 1_6	123623	2164
infection mother yes	Sample 2_1	80849	511
infection neonate no	Sample 2_2	73857	461
	Sample 2_3	128953	873
	Sample 2_4	149408	1051
	Sample 2_5	91196	622
	Sample 2_6	103239	613
infection mother no	Sample 3_1	77219	2601
infection neonate yes	Sample 3_2	78157	1854
	Sample 3_3	107775	2920
	Sample 3_4	117925	3569
	Sample 3_5	40288	917
	Sample 3_6	54753	942
	Sample 3_7	96570	1145
	Sample 3_8	88725	1470
	Sample 3_9	81500	1919
	Sample 3_10	117122	5093
	Sample 3_11	99889	3715
	Sample 3_12	93451	6488
	Sample 3_13	85213	3702
	Sample 3_14	95214	3477
infection mother yes	Sample 4_1	88088	4776
infection neonate yes	Sample 4_2	52120	1249
	Sample 4_3	176476	8039
	Sample 4_4	35163	1092
	Sample 4_5	54421	2390
	Sample 4_6	133661	8202
	Sample 4_7	139953	4322
	Sample 4_8	77224	8163
	Sample 4_9	98883	6326
	Sample 4_10	66703	1805
	Sample 4_11	47089	2671
	Sample 4_12	120972	7665
	Sample 4_13	134275	6561
	Sample 4_14	78324	3500
