# Supplementary material for: Pregnancy‐induced transfer of pathogen‐specific T cells from mother to fetus in mice
Source: EMBO Rep. 2023 Aug 23;24(10):e56829. doi: 10.15252/embr.202356829 (PMC10561172; doi:10.15252/embr.202356829)
Supplement: Supplementary file 7 — Source Data for Figure 4 [file EMBR-24-e56829-s008.zip › Figure 4/4i/cell count.xlsx]

## Sheet: Tabelle1
Figure 4i
		CD3+ cells	CD11c+
infection mother no	Sample 1_1	137304	3004
infection neonate no	Sample 1_2	148430	1258
	Sample 1_3	43029	189
	Sample 1_4	57024	782
	Sample 1_5	90909	2981
	Sample 1_6	123623	3954
infection mother yes	Sample 2_1	80849	2705
infection neonate no	Sample 2_2	73857	1372
	Sample 2_3	128953	3490
	Sample 2_4	149408	7282
	Sample 2_5	91196	3377
	Sample 2_6	103239	3340
infection mother no	Sample 3_1	77219	6012
infection neonate yes	Sample 3_2	78157	7055
	Sample 3_3	107775	6503
	Sample 3_4	117925	6253
	Sample 3_5	40288	2015
	Sample 3_6	54753	2743
	Sample 3_7	96570	6024
	Sample 3_8	88725	5461
	Sample 3_9	81500	5169
	Sample 3_10	117122	14104
	Sample 3_11	99889	6442
	Sample 3_12	93451	10487
	Sample 3_13	85213	3404
	Sample 3_14	95214	3574
infection mother yes	Sample 4_1	88088	7572
infection neonate yes	Sample 4_2	52120	1677
	Sample 4_3	176476	21223
	Sample 4_4	35163	3889
	Sample 4_5	54421	7394
	Sample 4_6	133661	14930
	Sample 4_7	139953	11035
	Sample 4_8	77224	16549
	Sample 4_9	98883	18967
	Sample 4_10	66703	5880
	Sample 4_11	47089	4633
	Sample 4_12	120972	14612
	Sample 4_13	134275	18145
	Sample 4_14	78324	7590
